# Supplementary material for: Immune-Related Genes of Megalurothrips usitatus (Bagrall) Against Beauveria brongniartii and Akanthomyces attenuatus Identified Using RNA Sequencing
Source: Front Physiol. 2021 Aug 11;12:671599. doi: 10.3389/fphys.2021.671599 (PMC8385781; doi:10.3389/fphys.2021.671599)
Supplement: Supplementary Table 1 — Ten most upregulated unigenes in M. usitatus after treatment with the LC25 and LC50 of B. brongniartii and A. attenuatus. [file Table_1.xlsx]

## Sheet: Sheet1
Groups	GeneID	log2Fold	pvalue	Nr-annotation
CK-VS-SB1	CL8532.Contig1_All	7.68269	7.44e-170	Cytochrome b5 isoform X1
	Unigene28189_All	7.23261	1.07e-16	Hypothetical protein, partial
	CL1563.Contig1_All	7.19574	3.23e-17	Scavenger receptor class B member 1-like isoform X1
	CL7897.Contig2_All	7.10604	1.88e-21	Putative ATP-dependent RNA helicase DDX17
	CL1698.Contig6_All	6.90664	7.59e-15	NAD kinase isoform X8
	CL1103.Contig4_All	6.89029	6.48e-16	Heat shock protein 90-2, partial
	Unigene8535_All	6.70692	1.44e-14	Neurofilament heavy polypeptide, partial
	CL812.Contig1_All	6.59783	1.24e-12	Heat shock 70 kDa protein 4 isoform X2
	Unigene20729_All	6.54412	4.3e-29	-
	CL4033.Contig3_All	6.43232	1.37e-12	PAB-dependent poly(A)-specific ribonuclease subunit PAN3
CK-VS-SB2	CL1603.Contig8_All	8.87622	1.04e-36	Lethal(2)neighbour of tid protein
	CL1618.Contig4_All	8.84655	3.05e-48	Phosphatidate phosphatase LPIN3 isoform X5
	CL8532.Contig1_All	7.381	3.07e-157	Cytochrome b5 isoform
	CL1726.Contig1_All	7.30214	9.38e-22	RNA-binding protein Musashi homolog Rbp6 isoform X5
	CL2238.Contig2_All	7.24702	1.67e-18	Histone deacetylase 4
	CL1563.Contig1_All	6.95988	3.88e-18	Scavenger receptor class B member 1-like isoform X1
	CL1475.Contig5_All	6.80564	2.87e-17	Dystrophin-like isoform X2
	CL1387.Contig4_All	6.68726	2.15e-15	Uncharacterized protein LOC110839878 isoform X1
	CL242.Contig1_All	6.67793	7.29e-17	Nucleolar protein of 40 kDa-like
	CL1834.Contig9_All	6.35394	8.84e-14	Transmembrane protein 177
CK-VS-V1	CL1726.Contig1_All	7.64348	1.72e-26	RNA-binding protein Musashi homolog Rbp6 isoform X5
	CL1603.Contig8_All	7.54568	2.13e-24	Lethal(2)neighbour of tid protein
	CL2850.Contig3_All	7.15102	1.35e-22	Telomerase-binding protein EST1A-like
	CL1455.Contig8_All	7.14108	3.17e-22	Glycerol-3-phosphate dehydrogenase, mitochondrial
	CL8532.Contig1_All	6.81744	1.7e-76	Cytochrome b5 isoform X1
	CL1698.Contig6_All	6.61813	1.26e-17	NAD kinase isoform X8
	CL1475.Contig5_All	6.60526	5.66e-17	Dystrophin-like isoform X2
	Unigene31739_All	6.04718	7.43e-15	Hypothetical protein, partial
	CL3104.Contig1_All	5.91153	1.3e-13	General transcription factor 3C polypeptide 1
	CL3907.Contig15_All	5.87623	2.43e-12	Ribosome-binding protein 1
CK-VS-V2	CL1603.Contig8_All	8.31524	7.5e-32	Lethal(2)neighbour of tid protein
	CL8532.Contig1_All	7.70483	2.66e-174	Cytochrome b5 isoform X1
	CL1455.Contig8_All	7.48635	2.2e-22	Glycerol-3-phosphate dehydrogenase, mitochondrial
	CL4554.Contig1_All	7.08863	7.07e-21	CAMP-dependent protein kinase catalytic subunit, putative
	Unigene27087_All	6.78682	1.76e-18	Nuclear pore complex protein DDB_G0274915-like
	Unigene20729_All	6.40224	6.7e-32	-
	CL2006.Contig5_All	6.21054	1.85e-14	Monoacylglycerol lipase ABHD12 isoform X4
	CL4540.Contig3_All	5.83634	7.85e-13	Dolichol kinase
	CL242.Contig1_All	5.82978	1.49e-12	Nucleolar protein of 40 kDa-like
	CL1563.Contig1_All	5.68724	9.46e-12	Scavenger receptor class B member 1-like isoform X1
