# Supplementary material for: Immune-Related Genes of Megalurothrips usitatus (Bagrall) Against Beauveria brongniartii and Akanthomyces attenuatus Identified Using RNA Sequencing
Source: Front Physiol. 2021 Aug 11;12:671599. doi: 10.3389/fphys.2021.671599 (PMC8385781; doi:10.3389/fphys.2021.671599)
Supplement: Supplementary Table 2 — Ten most downregulated unigenes in M. usitatus after treatment with the LC25 and LC50 of B. brongniartii and A. attenuatus. [file Table_2.xlsx]

## Sheet: Sheet1
Groups	GeneID	log2Fold	pvalue	Nr-annotation
CK-VS-SB1	CL8474.Contig2_All	-8.87055	2.89e-26	Hypothetical protein A3Q56_05216, partial
	CL366.Contig6_All	-8.31728	5.04e-25	Putative inorganic phosphate cotransporter isoform X1
	CL4197.Contig1_All	-8.29022	1.96e-24	PREDICTED: mucin-2-like isoform X2 P
	Unigene7432_All	-8.06539	1.89e-26	-
	CL1149.Contig20_All	-7.65077	3.65e-20	PREDICTED: patronin isoform X4 P
	CL999.Contig2_All	-7.45874	3.47e-17	Arginine/serine-rich protein PNISR isoform X2 P
	CL4219.Contig2_All	-7.41796	9.01e-19	-
	CL2301.Contig3_All	-7.39325	7.76e-18	ATP-binding cassette sub-family A member 5
	Unigene30262_All	-7.23567	6.74e-20	-
	CL1075.Contig5_All	-7.20589	1.09e-16	Meiosis regulator and mRNA stability factor 1 isoform X2
CK-VS-SB2	CL366.Contig6_All	-7.86612	3.98e-26	Putative inorganic phosphate cotransporter isoform X1
	CL722.Contig15_All	-7.76366	3.27e-25	Uncharacterized protein LOC110836223 isoform X1
	CL765.Contig6_All	-7.49045	1.33e-21	Protein hu-li tai shao isoform X6
	CL1389.Contig3_All	-7.45376	1.73e-22	PDZ and LIM domain protein Zasp isoform X3
	CL815.Contig11_All	-7.40587	2.2e-21	Uncharacterized protein LOC108136387
	Unigene7430_All	-7.26781	3.48e-23	-
	CL7070.Contig2_All	-7.21333	1.1e-19	Uncharacterized protein, partial
	CL765.Contig24_All	-7.16899	1.53e-18	Protein hu-li tai shao isoform X5
	Unigene14686_All	-7.15589	8.88e-18	Uncharacterized protein LOC110064336, partial
	CL3455.Contig5_All	-7.03058	8.44e-19	Solute carrier family 15 member 4-like isoform X1
CK-VS-V1	CL1664.Contig3_All	-9.80176	2.83e-40	Mucin-2-like
	CL2752.Contig2_All	-8.23728	4.65e-31	Microtubule-associated protein Jupiter-like isoform X3
	Unigene7431_All	-8.11104	5.95e-29	-
	CL3698.Contig1_All	-7.91705	1.17e-28	MAGUK p55 subfamily member 5-like
	Unigene7432_All	-6.61025	1.89e-27	-
	CL366.Contig6_All	-7.67881	5.58e-27	Putative inorganic phosphate cotransporter isoform X1
	CL954.Contig25_All	-7.32923	1.46e-23	Mucin-17-like isoform X8
	CL5865.Contig2_All	-7.27707	1.76e-22	Collagen alpha-1(IV) chain-like, partial
	CL4219.Contig2_All	-6.7827	8.23e-20	-
	CL765.Contig24_All	-6.97123	5.67e-19	Protein hu-li tai shao isoform X5
CK-VS-V2	CL366.Contig6_All	-7.88412	1.19e-27	Putative inorganic phosphate cotransporter isoform X1
	CL722.Contig15_All	-7.78395	1.02e-26	Uncharacterized protein LOC110836223 isoform X1
	CL765.Contig11_All	-7.74037	4.29e-26	Protein hu-li tai shao isoform X3
	CL1285.Contig12_All	-7.45798	3.56e-23	Modular serine protease
	CL1149.Contig20_All	-7.2249	3.72e-22	Ppatronin isoform X4
	CL765.Contig24_All	-7.20935	8.92e-20	Protein hu-li tai shao isoform X5
	Unigene1576_All	-6.96786	3.03e-19	Uncharacterized protein LOC106813254 isoform X4
	CL7080.Contig4_All	-6.89949	1.94e-17	Protein disulfide-isomerase 1 precursor, putative
	Unigene3345_All	-6.85948	7.36e-18	Proteophosphoglycan ppg3
	Unigene7432_All	-6.77077	1.46e-28	-
